# Supplementary material for: Isolation and functional analysis of fatty acid desaturase genes from peanut (Arachis hypogaea L.)
Source: PLoS One. 2017 Dec 15;12(12):e0189759. doi: 10.1371/journal.pone.0189759 (PMC5731756; doi:10.1371/journal.pone.0189759)
Supplement: S1 Table — (XLS) [file pone.0189759.s005.xls]

## Sheet: S1 Table
Genes	Nom	Position	Type	Base Mutation	Protein Mutation
FAD3-2A vs FAD3-2B	1	75	Point	C→T	N25 (Silent)
	2	76-78	Codon	-→AAT	-→N26
	3	244-246	Codon	GGG→GCT	G82→A82
	4	429	Point	C→T	S143 (Silent)
	5	459	Point	T→C	H153 (Silent)
	6	637	Point	T→C	S213→ P213
	7	651	Point	G→A	R217 (Silent)
	8	675	Point	T→C	L225 (Silent)
	9	718	Point	A→G	T240→A240
	10	1052	Point	G→T	W351→L351
	11	1074	Point	A→G	L358 (Silent)
	12	1092	Point	C→T	D364 (Silent)
	13	1145-1147	Codon	TCT→-	Q381→-
	14	1148-1150	Codon	ACC→-	L382→-
	15	1151-1153	Codon	ATA→-	Y383→-
	16	1154-1156	Codon	ACC→-	H384→-
	17	1157-1159	Codon	AAC→-	N385→-
FAD3-2A vs FAD3-2C	1	75	Point	C→T	N25 (Silent)
	2	76-78	Codon	-→AAT	-→N26
	3	244-246	Codon	GGG→GCT	G82→A82
	4	429	Point	C→T	S143 (Silent)
	5	459	Point	T→C	H153 (Silent)
	6	637	Point	T→C	S213→ P213
	7	651	Point	G→A	R217 (Silent)
	8	675	Point	T→C	L225 (Silent)
	9	1052	Point	G→T	W351→L351
	10	1074	Point	A→G	L358 (Silent)
	11	1092	Point	C→T	D364 (Silent)
	12	1145-1147	Codon	TCT→-	Q381→-
	13	1148-1150	Codon	ACC→-	L382→-
	14	1151-1153	Codon	ATA→-	Y383→-
	15	1154-1156	Codon	ACC→-	H384→-
	16	1157-1159	Codon	AAC→-	N385→-
FAD3-2B vs FAD3-2C	1	718	Point	G→A	A240→T240
FAD4A vs FAD4B	1	471	Point	G→A	Q157 (Silent)
	2	682-684	Codon	CGA→GCA	P228→A228
	3	690	Point	G→C	V230 (Silent)
FAD7-1A vs FAD7-1B	1	237-239	Codon	GGA→-	E83→-
	2	240-242	Codon	AGA→-	E84→-
	3	243-245	Codon	AGA→-	E85→-
	4	369	Point	G→T	V123 (Silent)
	5	543	Point	T→C	S181 (Silent)
	6	586	Point	C→T	L196 (Silent)
	7	738	Point	G→A	R246 (Silent)
	8	1068	Point	C→T	G356 (Silent)
	9	1071	Point	G→A	G357 (Silent)
	10	1134	Point	C→T	H378 (Silent)
	11	1326	Point	C→T	Y442 (Silent)
