# Supplementary material for: Isolation and functional analysis of fatty acid desaturase genes from peanut (Arachis hypogaea L.)
Source: PLoS One. 2017 Dec 15;12(12):e0189759. doi: 10.1371/journal.pone.0189759 (PMC5731756; doi:10.1371/journal.pone.0189759)
Supplement: S3 Table — The table shows the species, gene names and accession numbers of the sequences used in the analyses. (XLS) [file pone.0189759.s007.xls]

## Sheet: S3 Table
Specie	Taxa terminologies	Gene	Database	Access
Arabidopsis thaliana	At	FAB2-1	JGI	AT2G43710.1
		FAB2-2	JGI	AT1G43800.1
		FAB2-3	JGI	AT3G02610.1
		FAB2-4	JGI	AT3G02620.1
		FAB2-5	JGI	AT3G02630.1
		FAB2-6	JGI	AT5G16230.1
		FAB2-7	JGI	AT5G16240.1
		FAD2	JGI	AT3G12120.1
		FAD3	JGI	AT2G29980.1
		FAD4-1	JGI	AT4G27030.1
		FAD4-2	JGI	AT2G22890.1
		FAD4-3	JGI	AT1G62190.1
		FAD5	JGI	AT3G15850.1
		FAD6	JGI	AT4G30950.1
		FAD7	JGI	AT3G11170.1
		FAD8	JGI	AT5G05580.1
		ADS-1	JGI	AT1G06080.1
		ADS-2	JGI	AT2G31360.1
		ADS-3	JGI	AT1G06090.1
		ADS-4	JGI	AT1G06100.1
		ADS-5	JGI	AT1G06120.1
		ADS-6	JGI	AT1G06350.1
		ADS-7	JGI	AT1G06360.1
		DES	JGI	AT4G04930.1
		SLD-1	JGI	AT3G61580.1
		SLD-2	JGI	AT2G46210.1
Glycine max	Gm	FAB2-1	JGI	Glyma.02G138100
		FAB2-2	JGI	Glyma.07G207200
		FAB2-3	JGI	Glyma.13G038600
		FAB2-4	JGI	Glyma.13G038700
		FAB2-5	JGI	Glyma.14G121400
		FAD2-1	JGI	Glyma.03G144500
		FAD2-2	JGI	Glyma.09G111900
		FAD2-3	JGI	Glyma.10G278000
		FAD2-4	JGI	Glyma.19G147400
		FAD2-5	JGI	Glyma.20G111000
		FAD3-1	JGI	Glyma.02G227200
		FAD3-2	JGI	Glyma.11G174100
		FAD3-3	JGI	Glyma.14G194300
		FAD3-4	JGI	Glyma.18G062000
		FAD4	JGI	Glyma.08G314700
		ADS-1	JGI	Glyma.07G030000
		ADS-2	JGI	Glyma.08G212900
		FAD6	JGI	Glyma.02G203300
		FAD7-1	JGI	Glyma.07G151300
		FAD7-2	JGI	Glyma.18G202600
		FAD8-1	JGI	Glyma.01G120400.1.p
		FAD8-2	JGI	Glyma.03G056700
		DES-1	JGI	Glyma.13G240700
		DES-2	JGI	Glyma.15G072800
		SLD-1	JGI	Glyma.01G046000.1.p
		SLD-2	JGI	Glyma.02G106300
		SLD-3	JGI	Glyma.08G299900
		SLD-4	JGI	Glyma.14G095400
		SLD-5	JGI	Glyma.17G228400
		SLD-6	JGI	Glyma.18G120400
Arachis hypogaea	Ah	FAB2-1	NCBI	FJ230310
		FAB2-2	NCBI	KF358459
		FAB2-3	NCBI	KF358460
		FAD2-1A	NCBI	AAB84262
		FAD2-1B	NCBI	AAF82293
		FAD2-2	NCBI	FJ768732
		FAD3-1	NCBI	KF516546
		FAD3-2A	NCBI	KF516547
		FAD3-2B	NCBI	KF516548
		FAD3-2C	NCBI	KF516549
		FAD4A	NCBI	KF516555
		FAD4B	NCBI	KF51654
		ADS	NCBI	KF516550
		FAD6	NCBI	FJ768730
		FAD7-1A	NCBI	KF516551
		FAD7-1B	NCBI	KF516552
		FAD7-2	NCBI	KF516553
		DES	NCBI	KF516554
		SLD-1	NCBI	FJ824607
		SLD-2	NCBI	KF358457
		SLD-3	NCBI	KF358458
		SLD-4	NCBI	KF358461
Arachis ipaensis	Ai	FAB2-1	Peanut Genome Project	Araip.6S389.1
		FAB2-2	Peanut Genome Project	Araip.RI4NB.1
		FAB2-3	Peanut Genome Project	Araip.CD8XS.1
		FAB2-4	Peanut Genome Project	Araip.GX1CD.1
		FAB2-5	Peanut Genome Project	Araip.Y65VY.1
		FAB2-6	Peanut Genome Project	Araip.F95JQ.1
		FAD2-1	Peanut Genome Project	Araip.S3GXY.1
		FAD2-2	Peanut Genome Project	Araip.65EGG.1
		FAD2-3	Peanut Genome Project	Araip.D6HPL.
		FAD2-4	Peanut Genome Project	Araip.WI51C.1
		FAD3-1	Peanut Genome Project	Araip.CGW17.1
		FAD3-2	Peanut Genome Project	Araip.84LR8.1
		FAD5	Peanut Genome Project	Araip.31Q5V.1
		FAD6	Peanut Genome Project	Araip.AML9J.1
		FAD7-1	Peanut Genome Project	Araip.92Q2X.1
		FAD7-2	Peanut Genome Project	Araip.U63A7.1
		DES	Peanut Genome Project	Araip.KLV48.1
		SLD	Peanut Genome Project	Araip.3C7MV.1
Arachis duranensis	Ad	FAB2-1	Peanut Genome Project	Aradu.L1M1M.1
		FAB2-2	Peanut Genome Project	Aradu.XM2MR.1
		FAB2-3	Peanut Genome Project	Aradu.C4479.1
		FAB2-4	Peanut Genome Project	Aradu.592UM.1
		FAB2-5	Peanut Genome Project	Aradu.1Q3ZK.1
		FAB2-6	Peanut Genome Project	Aradu.K87DL.1
		FAD2-1	Peanut Genome Project	Aradu.G1YNF.1
		FAD2-2	Peanut Genome Project	Aradu.7W39T.1
		FAD3-1	Peanut Genome Project	Aradu.I67U0.1
		FAD3-2	Peanut Genome Project	Aradu.5N10F.1
		FAD4	Peanut Genome Project	Aradu.N52DB.1
		ADS	Peanut Genome Project	Aradu.42SWI.1
		FAD5	Peanut Genome Project	Aradu.P6X1S.1
		FAD6	Peanut Genome Project	Aradu.UT0N9.1
		FAD7-1	Peanut Genome Project	Aradu.AV1HQ.1
		FAD7-2	Peanut Genome Project	Aradu.8GP5U.1
		DES	Peanut Genome Project	Aradu.5K9HV.1
		SLD-1	Peanut Genome Project	Aradu.A0MU0.1
		SLD-2	Peanut Genome Project	Aradu.H9CAJ.1
		SLD-3	Peanut Genome Project	Aradu.PR2BP.1
Setaria italica	Si	FAB2-1	JGI	Si010296m.g
		FAB2-2	JGI	Si001758m.g
		FAB2-3	JGI	Si020063m.g
		FAB2-4	JGI	Si001818m.g
		FAB2-5	JGI	Si040106m.g
		FAD2-1	JGI	Si008635m.g
		FAD2-2	JGI	Si017485m.g
		FAD3	JGI	Si026445m.g
		FAD4	JGI	Si014355m.g
		FAD6	JGI	Si013982m.g
		FAD7	JGI	Si035778m.g
		DES	JGI	Si010250m.g
		SLD-1	JGI	Si003981m.g
		SLD-2	JGI	Si029771m.g
Zea may 6a	Zm	FAB2-1	JGI	GRMZM2G180399
		FAB2-2	JGI	GRMZM5G852502
		FAB2-3	JGI	GRMZM2G026793
		FAB2-4	JGI	GRMZM_AC215690.3_FG002
		FAB2-5	JGI	GRMZM2G027673_P01
		FAB2-6	JGI	GRMZM2G316362
		FAB2-7	JGI	GRMZM2G143625
		FAB2-8	JGI	GRMZM2G119305_p01
		FAD3	JGI	GRMZM2G354558
		FAD4	JGI	GRMZM2G175401
		FAD6	JGI	GRMZM2G078569_P01
		FAD7-1	JGI	GRMZM2G128971_P01
		FAD7-2	JGI	GRMZM2G074401
		FAD7-3	JGI	GRMZM2G129209
		DES	JGI	GRMZM2G078373
		SLD-1	JGI	GRMZM2G430729
		SLD-2	JGI	GRMZM2G179120_P01
		SLD-3	JGI	GRMZM2G129453_P01
Oryza sativa	Os	FAB2-1	JGI	LOC_Os01g65830
		FAB2-2	JGI	LOC_Os01g69080
		FAB2-3	JGI	LOC_Os02g30200
		FAB2-4	JGI	LOC_Os04g31070
		FAB2-5	JGI	LOC_Os08g10010
		DES	JGI	LOC_Os02g42660
		FAD2-1	JGI	LOC_Os02g48560.1
		FAD7-1	JGI	LOC_Os03g18070
		FAD2-2	JGI	LOC_Os07g23410.1
		FAD2-3	JGI	LOC_Os07g23430
		FAD7-2	JGI	LOC_Os07g49310.1
		FAD6	JGI	LOC_Os08g34220
		SLD	JGI	LOC_Os09g16920
		FAD3-2	JGI	LOC_Os12g01370
		FAD3-1	JGI	LOC_Os11g01340
		FAD4	JGI	LOC_Os08g08850.1
Brachypodium distachyon	Bd	FAB2-1	JGI	Bradi2g58930
		FAB2-2	JGI	Bradi5g07410
		FAB2-3	JGI	Bradi3g43920
		FAB2-4	JGI	Bradi2g56850
		FAB2-5	JGI	Bradi1g72566
		FAD2-1	JGI	Bradi2g23126
		FAD2-2	JGI	Bradi3g53370.1.p
		FAD3	JGI	Bradi4g45037
		FAD4	JGI	Bradi3g15300
		FAD6	JGI	Bradi3g36920
		FAD7	JGI	Bradi1g16580.1.p
		DES	JGI	Bradi5g16510
Selaginella moellendorffii	Sm	FAB2-1	JGI	108612
		FAB2-2	JGI	231587
		FAB2-3	JGI	272030
		FAB2-4	JGI	411132
		FAB2-5	JGI	82227
		FAD2	JGI	163663
		ADS	JGI	413328
		FAD4	JGI	77032
		FAD6	JGI	111460
		FAD7	JGI	103593
		DES	JGI	77748
		SLD	JGI	231254
Physcomitrella patens	Pp	FAB2-1	JGI	Phpat.003G111100
		FAB2-2	JGI	Phpat.010G071100.1.p
		FAB2-3	JGI	Phpat.004G033400
		FAB2-4	JGI	Phpat.012G060800.1.p
		FAB2-5	JGI	Phpat.012G008200
		FAB2-6	JGI	Phpat.004G084900
		FAB2-7	JGI	Phpat.013G019000
		FAD2-1	JGI	Phpat.001G110500.1.p
		FAD2-2	JGI	Phpat.002G061200
		FAD4	JGI	Phpat.013G042400
		FAD5-1	JGI	Phpat.017G093500
		FAD5-2	JGI	Phpat.019G058800
		FAD6-1	JGI	Phpat.012G014700.1.p
		FAD6-2		phpat.015G087300
		FAD6-3	JGI	Phpat.016G074000
		FAD7-1	JGI	Phpat.014G100000
		FAD7-2	JGI	Phpat.017G055900
		FAD7-3	JGI	Phpat.017G066400.1.p
		FAD7-4	JGI	Phpat.026G038000
		FAD7-5	JGI	Phpat.004G102800
		FAD7-6	JGI	Phpat.003G032600
		FAD7-7	JGI	Phpat.013G032600
		DES	JGI	Phpat.023G069800
		SLD	JGI	Phpat.025G007900
Chlamydomonas reinhardtii	Cr	FAB2	JGI	Cre17.g701700.t2.1
		FAD2	JGI	Cre17.g711150
		FAD4	JGI	Cre16.g673001
		ADS	JGI	Cre09.g397250
		FAD6	JGI	Cre13.g590500
		FAD7	JGI	Cre01.g038600
		FAD5-1	JGI	Cre04.g217924
		FAD5-2	JGI	Cre04.g217945.t1.1
Volvox carteri	Vc	FAB2	JGI	Vocar20010738m.g
		FAD2	JGI	Vocar20011565m.g
		FAD4	JGI	Vocar20000101m.g
		FAD6	JGI	Vocar20014959m.g
		FAD7	JGI	Vocar20009411m.g
		ADS-1	JGI	Vocar20004313m.g
		ADS-2	JGI	Vocar20006119m.g
Ostreococcus lucimarinus	Ol	FAB2	JGI	15111
		FAD2-1	JGI	18582
		FAD2-2	JGI	24150
		FAD4	JGI	35130
		ADS	JGI	51664
		SLD	JGI	15110
Coccomyxa subellipsoidea C-169	Cs	FAB2	JGI	53735
		FAD2	JGI	53798
		FAD5	JGI	27077
		FAD6	JGI	14906
		FAD7	JGI	67054
		SLD	JGI	47604
		DES	JGI	12493
Micromonas pusilla RCC1545	Mp	FAB2	JGI	179758
		FAD2	JGI	70877
		FAD4	JGI	58905
		ADS	JGI	164867
		DES	JGI	124294
		SLD	JGI	190912
Synechocystis sp. PCC 6803	S6	DesA	NCBI	BAA18169
		DesB	NCBI	BAA02924
		DesC	NCBI	BAA03982
Synechococcus sp. PCC 7002	S7	DesA	NCBI	AAF21445
		DesB	NCBI	AAB6135
Synechococcus elongatus sp. PCC 7942	Se	DesC	NCBI	ABB58591
Trypanosoma cruzi	Tc	FAD4	NCBI	XP_819427
Leishmania major	Lm	FAD4	NCBI	Q4QCH1
Acanthamoeba polyphaga	Ap	FAD4	NCBI	Q5UR78
Bradyrhizobium japonicum	Bj	FAD4	NCBI	Q89SH1
Maricaulis maris	Mma	FAD4	NCBI	Q0AK39
Myxococcus xanthus	Mx	FAD4	NCBI	Q1D0D6
Stigmatella aurantiaca	Sa	FAD4	NCBI	Q098L6
Bos taurus	Bt	FAD4	NCBI	NP_001093785
Mus musculus	Mmu	FAD4	NCBI	NP_663513
Homo sapiens	Hs	FAD4	NCBI	Q5TGE1
Danio rerio	Dr	FAD4	NCBI	NP_001073633
Drosophila pseudoobscura	Dp	FAD4	NCBI	Q29KL3
Caenorhabditis elegans	Ce	FAD4	NCBI	Q9XW52
Chlorella variabilis	Cv	FAD4	NCBI	XP_005851361
Cicer arietinum	Ca	FAD4	NCBI	XP_004500049
Brassica rapa FPsc v1.3	Br	FAD4	NCBI	XP_009143027
Medicago truncatula Mt4.0v1	Mt	FAD4	NCBI	XP_003600055
Phaseolus vulgaris	Pv	FAD4	NCBI	ESW18436
