# Supplementary material for: Isolation and functional analysis of fatty acid desaturase genes from peanut (Arachis hypogaea L.)
Source: PLoS One. 2017 Dec 15;12(12):e0189759. doi: 10.1371/journal.pone.0189759 (PMC5731756; doi:10.1371/journal.pone.0189759)
Supplement: S4 Table — (XLS) [file pone.0189759.s008.xls]

## Sheet: S4 Table
	AhFAD3-2B	Araip.84LR8.1	AhFAD3-2C	AhFAD3-2A	Aradu.5N10F.1	AhFAD3-1	Araip.CGW17.1	Aradu.I67U0.1	Aradu.AV1HQ.1	Araip.92Q2X.1	AhFAD7-1B	AhFAD7-1A	AhFAD7-2	Araip.U63A7.1	Aradu.8GP5U.1	AhFAD2-1A	Aradu.G1YNF.1	AhFAD2-1B	Araip.S3GXY.1	Araip.65EGG.1	AhFAD2-2	Araip.D6HPL.1	Aradu.7W39T.1	Araip.WI51C.1	AhFAD6	Araip.AML9J.1	Aradu.UT0N9.1	Araip.KLV48.1	Aradu.5K9HV.1	AhDES	AhSLD-2	Aradu.H9CAJ.1	AhSLD-3	Aradu.PR2BP.1	AhSLD-1	Araip.3C7MV.1	Aradu.A0MU0.1	AhSLD-4	AhADS	Araip.31Q5V.1	Aradu.P6X1S.1	Aradu.42SWI.1	AhFAD4B	AhFAD4A	Aradu.N52DB.1	Araip.6S389.1	Aradu.L1M1M.1	AhFAB2-1	AhFAB2-2
AhFAD3-2B	ID	-	-	-	-	-	-	-	-	-	-	-	-	-	-	-	-	-	-	-	-	-	-	-	-	-	-	-	-	-	-	-	-	-	-	-	-	-	-	-	-	-	-	-	-	-	-	-	-
Araip.84LR8.1	0.912	ID	-	-	-	-	-	-	-	-	-	-	-	-	-	-	-	-	-	-	-	-	-	-	-	-	-	-	-	-	-	-	-	-	-	-	-	-	-	-	-	-	-	-	-	-	-	-	-
AhFAD3-2C	0.997	0.909	ID	-	-	-	-	-	-	-	-	-	-	-	-	-	-	-	-	-	-	-	-	-	-	-	-	-	-	-	-	-	-	-	-	-	-	-	-	-	-	-	-	-	-	-	-	-	-
AhFAD3-2A	0.974	0.893	0.977	ID	-	-	-	-	-	-	-	-	-	-	-	-	-	-	-	-	-	-	-	-	-	-	-	-	-	-	-	-	-	-	-	-	-	-	-	-	-	-	-	-	-	-	-	-	-
Aradu.5N10F.1	0.821	0.737	0.821	0.841	ID	-	-	-	-	-	-	-	-	-	-	-	-	-	-	-	-	-	-	-	-	-	-	-	-	-	-	-	-	-	-	-	-	-	-	-	-	-	-	-	-	-	-	-	-
AhFAD3-1	0.733	0.661	0.733	0.73	0.61	ID	-	-	-	-	-	-	-	-	-	-	-	-	-	-	-	-	-	-	-	-	-	-	-	-	-	-	-	-	-	-	-	-	-	-	-	-	-	-	-	-	-	-	-
Araip.CGW17.1	0.727	0.656	0.727	0.724	0.609	0.971	ID	-	-	-	-	-	-		-	-	-	-	-	-	-	-	-	-	-	-	-	-	-	-	-	-	-	-	-	-	-	-	-	-	-	-	-	-	-	-	-	-	-
Aradu.I67U0.1	0.644	0.573	0.644	0.642	0.523	0.845	0.832	ID	-	-	-	-	-	-	-	-	-	-	-	-	-	-	-	-	-	-	-	-	-	-	-	-	-	-	-	-	-	-	-	-	-	-	-	-	-	-	-	-	-
Aradu.AV1HQ.1	0.573	0.512	0.573	0.567	0.476	0.598	0.588	0.518	ID	-	-	-	-	-	-	-	-	-	-	-	-	-	-	-	-	-	-	-	-	-	-	-	-	-	-	-	-	-	-	-	-	-	-	-	-	-	-	-	-
Araip.92Q2X.1	0.52	0.547	0.52	0.515	0.423	0.541	0.532	0.461	0.929	ID	-	-	-	-	-	-	-	-	-	-	-	-	-	-	-	-	-	-	-	-	-	-	-	-	-	-	-	-	-	-	-	-	-	-	-	-	-	-	-
AhFAD7-1B	0.576	0.514	0.576	0.569	0.478	0.601	0.591	0.52	0.995	0.933	ID	-	-	-	-	-	-	-	-	-	-	-	-	-	-	-	-	-	-	-	-	-	-	-	-	-	-	-	-	-	-	-	-	-	-	-	-	-	-
AhFAD7-1A	0.572	0.51	0.572	0.566	0.475	0.597	0.587	0.517	0.997	0.927	0.993	ID	-	-	-	-	-	-	-	-	-	-	-	-	-	-	-	-	-	-	-	-	-	-	-	-	-	-	-	-	-	-	-	-	-	-	-	-	-
AhFAD7-2	0.545	0.486	0.545	0.539	0.453	0.563	0.556	0.494	0.768	0.706	0.768	0.768	ID	-	-	-	-	-	-	-	-	-	-	-	-	-	-	-	-	-	-	-	-	-	-	-	-	-	-	-	-	-	-	-	-	-	-	-	-
Araip.U63A7.1	0.543	0.484	0.543	0.537	0.451	0.561	0.554	0.494	0.766	0.704	0.766	0.766	0.993	ID	-	-	-	-	-	-	-	-	-	-	-	-	-	-	-	-	-	-	-	-	-	-	-	-	-	-	-	-	-	-	-	-	-	-	-
Aradu.8GP5U.1	0.545	0.486	0.545	0.539	0.453	0.563	0.556	0.494	0.771	0.708	0.771	0.771	0.993	0.986	ID	-	-	-	-	-	-	-	-	-	-	-	-	-	-	-	-	-	-	-	-	-	-	-	-	-	-	-	-	-	-	-	-	-	-
AhFAD2-1A	0.3	0.263	0.3	0.3	0.259	0.32	0.315	0.293	0.255	0.227	0.256	0.255	0.257	0.257	0.257	ID	-	-	-	-	-	-	-	-	-	-	-	-	-	-	-	-	-	-	-	-	-	-	-	-	-	-	-	-	-	-	-	-	-
Aradu.G1YNF.1	0.261	0.229	0.261	0.261	0.225	0.277	0.274	0.254	0.251	0.224	0.252	0.251	0.264	0.266	0.264	0.851	ID	-	-	-	-	-	-	-	-	-	-	-	-	-	-	-	-	-	-	-	-	-	-	-	-	-	-	-	-	-	-	-	-
AhFAD2-1B	0.302	0.266	0.302	0.303	0.261	0.323	0.318	0.295	0.255	0.227	0.256	0.255	0.257	0.257	0.257	0.989	0.846	ID	-	-	-	-	-	-	-	-	-	-	-	-	-	-	-	-	-	-	-	-	-	-	-	-	-	-	-	-	-	-	-
Araip.S3GXY.1	0.289	0.254	0.289	0.29	0.25	0.309	0.304	0.282	0.25	0.221	0.251	0.249	0.261	0.261	0.261	0.949	0.86	0.959	ID	-	-	-	-	-	-	-	-	-	-	-	-	-	-	-	-	-	-	-	-	-	-	-	-	-	-	-	-	-	-
Araip.65EGG.1	0.123	0.083	0.123	0.122	0.142	0.123	0.122	0.122	0.113	0.083	0.113	0.112	0.12	0.122	0.12	0.345	0.34	0.35	0.367	ID	-	-	-	-	-	-	-	-	-	-	-	-	-	-	-	-	-	-	-	-	-	-	-	-	-	-	-	-	-
AhFAD2-2	0.298	0.261	0.295	0.295	0.253	0.301	0.297	0.276	0.257	0.227	0.259	0.257	0.251	0.251	0.251	0.751	0.645	0.751	0.721	0.246	ID	-	-	-	-	-	-	-	-	-	-	-	-	-	-	-	-	-	-	-	-	-	-	-	-	-	-	-	-
Araip.D6HPL.1	0.292	0.254	0.289	0.288	0.246	0.297	0.293	0.275	0.254	0.223	0.255	0.254	0.247	0.247	0.247	0.673	0.578	0.676	0.648	0.266	0.898	ID	-	-	-	-	-	-	-	-	-	-	-	-	-	-	-	-	-	-	-	-	-	-	-	-	-	-	-
Aradu.7W39T.1	0.287	0.249	0.285	0.285	0.251	0.282	0.278	0.259	0.259	0.229	0.26	0.259	0.255	0.255	0.255	0.61	0.571	0.612	0.61	0.229	0.66	0.602	ID	-	-	-	-	-	-	-	-	-	-	-	-	-	-	-	-	-	-	-	-	-	-	-	-	-	-
Araip.WI51C.1	0.313	0.272	0.311	0.31	0.271	0.307	0.303	0.283	0.257	0.226	0.258	0.256	0.252	0.252	0.252	0.664	0.571	0.667	0.64	0.222	0.716	0.653	0.907	ID	-	-	-	-	-	-	-	-	-	-	-	-	-	-	-	-	-	-	-	-	-	-	-	-	-
AhFAD6	0.182	0.157	0.182	0.182	0.155	0.177	0.172	0.176	0.19	0.168	0.19	0.189	0.182	0.182	0.182	0.148	0.148	0.15	0.152	0.085	0.15	0.148	0.139	0.137	ID	-	-	-	-	-	-	-	-	-	-	-	-	-	-	-	-	-	-	-	-	-	-	-	-
Araip.AML9J.1	0.182	0.157	0.182	0.182	0.155	0.177	0.172	0.176	0.19	0.168	0.19	0.189	0.182	0.182	0.182	0.148	0.148	0.15	0.152	0.083	0.15	0.148	0.139	0.137	0.995	ID	-	-	-	-	-	-	-	-	-	-	-	-	-	-	-	-	-	-	-	-	-	-	-
Aradu.UT0N9.1	0.079	0.058	0.079	0.079	0.085	0.077	0.076	0.077	0.093	0.073	0.093	0.093	0.086	0.086	0.086	0.074	0.076	0.076	0.078	0.113	0.078	0.083	0.072	0.07	0.468	0.464	ID	-	-	-	-	-	-	-	-	-	-	-	-	-	-	-	-	-	-	-	-	-	-
Araip.KLV48.1	0.109	0.094	0.109	0.109	0.105	0.104	0.103	0.096	0.091	0.079	0.092	0.091	0.094	0.094	0.094	0.08	0.07	0.082	0.079	0.043	0.084	0.077	0.067	0.073	0.083	0.083	0.04	ID	-	-	-	-	-	-	-	-	-	-	-	-	-	-	-	-	-	-	-	-	-
Aradu.5K9HV.1	0.109	0.094	0.109	0.109	0.105	0.104	0.103	0.096	0.091	0.079	0.092	0.091	0.094	0.094	0.094	0.08	0.07	0.082	0.079	0.043	0.084	0.077	0.067	0.073	0.083	0.083	0.04	1	ID	-	-	-	-	-	-	-	-	-	-	-	-	-	-	-	-	-	-	-	-
AhDES	0.107	0.093	0.107	0.107	0.103	0.102	0.101	0.094	0.096	0.083	0.096	0.095	0.095	0.095	0.095	0.076	0.068	0.079	0.076	0.041	0.083	0.076	0.068	0.073	0.086	0.086	0.044	0.937	0.937	ID	-	-	-	-	-	-	-	-	-	-	-	-	-	-	-	-	-	-	-
AhSLD-2	0.106	0.097	0.106	0.108	0.093	0.108	0.107	0.109	0.094	0.086	0.094	0.094	0.109	0.109	0.111	0.099	0.098	0.101	0.105	0.059	0.09	0.088	0.09	0.086	0.092	0.092	0.055	0.12	0.12	0.122	ID	-	-	-	-	-	-	-	-	-	-	-	-	-	-	-	-	-	-
Aradu.H9CAJ.1	0.108	0.099	0.108	0.11	0.095	0.11	0.108	0.111	0.094	0.086	0.094	0.094	0.109	0.109	0.111	0.101	0.096	0.103	0.107	0.06	0.092	0.09	0.091	0.087	0.093	0.093	0.051	0.122	0.122	0.124	0.979	ID	-	-	-	-	-	-	-	-	-	-	-	-	-	-	-	-	-
AhSLD-3	0.106	0.097	0.106	0.108	0.093	0.108	0.107	0.109	0.096	0.088	0.096	0.096	0.109	0.109	0.111	0.099	0.098	0.101	0.105	0.055	0.095	0.093	0.09	0.086	0.096	0.096	0.053	0.122	0.122	0.124	0.948	0.93	ID	-	-	-	-	-	-	-	-	-	-	-	-	-	-	-	-
Aradu.PR2BP.1	0.106	0.097	0.106	0.108	0.093	0.108	0.107	0.109	0.096	0.088	0.096	0.096	0.109	0.109	0.111	0.099	0.098	0.101	0.105	0.055	0.095	0.093	0.088	0.086	0.096	0.096	0.053	0.122	0.122	0.124	0.941	0.924	0.993	ID	-	-	-	-	-	-	-	-	-	-	-	-	-	-	-
AhSLD-1	0.108	0.095	0.108	0.11	0.1	0.125	0.123	0.124	0.108	0.094	0.108	0.108	0.113	0.113	0.115	0.107	0.108	0.109	0.116	0.055	0.109	0.101	0.107	0.105	0.108	0.108	0.066	0.124	0.124	0.126	0.615	0.611	0.619	0.621	ID	-	-	-	-	-	-	-	-	-	-	-	-	-	-
Araip.3C7MV.1	0.108	0.095	0.108	0.11	0.1	0.125	0.123	0.124	0.108	0.094	0.108	0.108	0.113	0.113	0.115	0.107	0.108	0.109	0.116	0.055	0.109	0.101	0.107	0.105	0.108	0.108	0.066	0.124	0.124	0.126	0.615	0.611	0.619	0.621	1	ID	-	-	-	-	-	-	-	-	-	-	-	-	-
Aradu.A0MU0.1	0.12	0.106	0.12	0.122	0.11	0.134	0.132	0.133	0.105	0.091	0.106	0.105	0.113	0.113	0.115	0.117	0.106	0.12	0.122	0.053	0.117	0.108	0.105	0.112	0.108	0.108	0.06	0.138	0.138	0.14	0.572	0.582	0.579	0.579	0.904	0.904	ID	-	-	-	-	-	-	-	-	-	-	-	-
AhSLD-4	0.101	0.094	0.101	0.105	0.095	0.122	0.121	0.127	0.102	0.094	0.102	0.101	0.11	0.11	0.112	0.128	0.126	0.13	0.137	0.063	0.117	0.109	0.117	0.113	0.106	0.106	0.055	0.136	0.136	0.136	0.615	0.611	0.631	0.631	0.707	0.707	0.652	ID	-	-	-	-	-	-	-	-	-	-	-
AhADS	0.102	0.089	0.1	0.099	0.082	0.095	0.094	0.095	0.103	0.094	0.104	0.103	0.111	0.113	0.111	0.1	0.106	0.096	0.1	0.063	0.098	0.098	0.105	0.1	0.106	0.104	0.073	0.075	0.075	0.077	0.092	0.092	0.092	0.092	0.096	0.096	0.094	0.087	ID	-	-	-	-	-	-	-	-	-	-
Araip.31Q5V.1	0.101	0.088	0.098	0.097	0.081	0.094	0.093	0.093	0.102	0.092	0.102	0.102	0.109	0.111	0.109	0.098	0.104	0.094	0.098	0.061	0.096	0.096	0.103	0.098	0.104	0.102	0.073	0.074	0.074	0.076	0.09	0.09	0.09	0.09	0.094	0.094	0.092	0.086	0.98	ID	-	-	-	-	-	-	-	-	-
Aradu.P6X1S.1	0.102	0.089	0.1	0.099	0.082	0.095	0.094	0.095	0.101	0.092	0.102	0.101	0.109	0.111	0.109	0.102	0.108	0.098	0.102	0.063	0.102	0.102	0.107	0.102	0.108	0.106	0.075	0.075	0.075	0.077	0.09	0.09	0.092	0.092	0.096	0.096	0.094	0.087	0.974	0.955	ID	-	-	-	-	-	-	-	-
Aradu.42SWI.1	0.101	0.088	0.099	0.098	0.081	0.095	0.094	0.096	0.101	0.092	0.102	0.101	0.109	0.111	0.106	0.104	0.11	0.1	0.104	0.064	0.101	0.101	0.106	0.102	0.105	0.103	0.073	0.077	0.077	0.077	0.092	0.092	0.092	0.092	0.096	0.096	0.094	0.087	0.939	0.92	0.944	ID	-	-	-	-	-	-	-
AhFAD4B	0.098	0.091	0.098	0.1	0.091	0.104	0.102	0.1	0.082	0.072	0.082	0.082	0.084	0.084	0.084	0.082	0.071	0.082	0.08	0.036	0.084	0.077	0.07	0.075	0.069	0.069	0.029	0.076	0.076	0.072	0.066	0.067	0.064	0.064	0.066	0.066	0.073	0.063	0.036	0.035	0.038	0.037	ID	-	-	-	-	-	-
AhFAD4A	0.098	0.091	0.098	0.1	0.091	0.104	0.102	0.1	0.082	0.072	0.082	0.082	0.084	0.084	0.084	0.082	0.071	0.082	0.08	0.036	0.084	0.077	0.07	0.075	0.067	0.067	0.029	0.076	0.076	0.072	0.066	0.067	0.064	0.064	0.066	0.066	0.073	0.063	0.036	0.035	0.038	0.037	0.996	ID	-	-	-	-	-
Aradu.N52DB.1	0.088	0.081	0.088	0.09	0.08	0.099	0.097	0.095	0.08	0.069	0.08	0.08	0.082	0.082	0.082	0.08	0.069	0.08	0.077	0.033	0.079	0.071	0.065	0.07	0.069	0.069	0.029	0.07	0.07	0.066	0.066	0.067	0.064	0.064	0.066	0.066	0.073	0.063	0.038	0.038	0.041	0.04	0.957	0.954	ID	-	-	-	-
Araip.6S389.1	0.063	0.055	0.063	0.065	0.051	0.061	0.06	0.053	0.054	0.048	0.054	0.054	0.058	0.058	0.056	0.058	0.05	0.058	0.057	0.029	0.067	0.068	0.047	0.052	0.043	0.043	0.019	0.048	0.048	0.049	0.058	0.059	0.051	0.051	0.049	0.049	0.053	0.053	0.048	0.047	0.048	0.051	0.057	0.057	0.057	ID	-	-	-
Aradu.L1M1M.1	0.063	0.055	0.063	0.065	0.051	0.061	0.06	0.053	0.054	0.048	0.054	0.054	0.058	0.058	0.056	0.058	0.05	0.058	0.057	0.029	0.067	0.068	0.047	0.052	0.043	0.043	0.019	0.048	0.048	0.049	0.058	0.059	0.051	0.051	0.049	0.049	0.053	0.053	0.048	0.047	0.048	0.051	0.057	0.057	0.057	1	ID		-
AhFAB2-1	0.058	0.051	0.058	0.06	0.047	0.057	0.056	0.049	0.068	0.062	0.068	0.068	0.068	0.068	0.066	0.054	0.055	0.054	0.056	0.039	0.062	0.063	0.049	0.049	0.048	0.048	0.021	0.045	0.045	0.045	0.06	0.061	0.054	0.054	0.053	0.053	0.05	0.057	0.052	0.051	0.052	0.055	0.053	0.053	0.053	0.918	0.918	ID	-
AhFAB2-2	0.059	0.052	0.059	0.062	0.048	0.062	0.062	0.05	0.058	0.051	0.058	0.057	0.056	0.056	0.056	0.066	0.058	0.066	0.065	0.038	0.071	0.074	0.055	0.059	0.059	0.059	0.024	0.052	0.052	0.056	0.072	0.074	0.066	0.066	0.062	0.062	0.068	0.065	0.034	0.033	0.036	0.034	0.051	0.051	0.051	0.625	0.625	0.579	ID
Araip.RI4NB.1	0.054	0.048	0.054	0.056	0.044	0.057	0.056	0.045	0.057	0.051	0.057	0.057	0.057	0.057	0.057	0.061	0.066	0.061	0.06	0.044	0.065	0.067	0.06	0.054	0.061	0.061	0.028	0.045	0.045	0.048	0.073	0.073	0.067	0.067	0.063	0.063	0.063	0.069	0.034	0.033	0.036	0.034	0.046	0.046	0.046	0.569	0.569	0.574	0.903
Aradu.XM2MR.1	0.053	0.047	0.053	0.055	0.043	0.056	0.055	0.045	0.058	0.052	0.058	0.058	0.058	0.058	0.058	0.059	0.063	0.059	0.059	0.043	0.064	0.066	0.059	0.053	0.058	0.058	0.028	0.044	0.044	0.048	0.072	0.072	0.066	0.066	0.062	0.062	0.062	0.07	0.033	0.035	0.035	0.033	0.045	0.045	0.045	0.552	0.552	0.561	0.873
AhFAB2-3	0.063	0.053	0.063	0.065	0.052	0.064	0.063	0.058	0.068	0.06	0.068	0.068	0.062	0.062	0.062	0.067	0.062	0.07	0.07	0.038	0.081	0.082	0.06	0.062	0.065	0.065	0.026	0.051	0.051	0.05	0.06	0.061	0.053	0.053	0.055	0.055	0.056	0.051	0.052	0.051	0.05	0.05	0.052	0.052	0.047	0.587	0.587	0.559	0.662
Araip.CD8XS.1	0.062	0.052	0.062	0.064	0.051	0.062	0.062	0.057	0.068	0.06	0.068	0.068	0.064	0.064	0.064	0.066	0.062	0.068	0.068	0.038	0.08	0.08	0.06	0.061	0.065	0.067	0.026	0.05	0.05	0.049	0.062	0.063	0.053	0.053	0.057	0.057	0.055	0.053	0.052	0.051	0.052	0.052	0.051	0.051	0.046	0.575	0.575	0.561	0.649
Aradu.C4479.1	0.056	0.046	0.056	0.058	0.044	0.069	0.068	0.063	0.056	0.048	0.057	0.056	0.061	0.061	0.059	0.064	0.056	0.067	0.065	0.03	0.082	0.08	0.057	0.061	0.055	0.055	0.023	0.041	0.041	0.04	0.049	0.05	0.043	0.045	0.047	0.047	0.048	0.049	0.051	0.05	0.051	0.055	0.048	0.048	0.042	0.559	0.559	0.513	0.607
Aradu.592UM.1	0.057	0.05	0.057	0.059	0.046	0.06	0.059	0.054	0.051	0.045	0.051	0.051	0.051	0.051	0.051	0.056	0.051	0.056	0.056	0.03	0.068	0.068	0.059	0.059	0.056	0.056	0.018	0.042	0.042	0.042	0.065	0.067	0.059	0.059	0.055	0.055	0.053	0.054	0.056	0.055	0.06	0.051	0.046	0.046	0.043	0.566	0.566	0.542	0.66
Araip.GX1CD.1	0.055	0.048	0.055	0.057	0.044	0.057	0.057	0.054	0.055	0.049	0.055	0.055	0.051	0.051	0.051	0.056	0.053	0.056	0.056	0.03	0.068	0.068	0.063	0.059	0.056	0.056	0.018	0.042	0.042	0.042	0.065	0.067	0.059	0.059	0.059	0.059	0.057	0.054	0.056	0.055	0.06	0.051	0.048	0.048	0.046	0.566	0.566	0.539	0.657
Araip.Y65VY.1	0.063	0.054	0.063	0.066	0.052	0.064	0.066	0.061	0.057	0.049	0.058	0.057	0.056	0.056	0.056	0.054	0.048	0.054	0.053	0.026	0.063	0.064	0.055	0.051	0.05	0.05	0.017	0.049	0.049	0.05	0.07	0.072	0.066	0.066	0.064	0.064	0.065	0.059	0.052	0.051	0.056	0.05	0.058	0.058	0.058	0.584	0.584	0.549	0.658
Aradu.1Q3ZK.1	0.065	0.055	0.065	0.067	0.053	0.066	0.067	0.062	0.057	0.049	0.058	0.057	0.058	0.058	0.058	0.053	0.05	0.053	0.055	0.028	0.064	0.065	0.053	0.05	0.052	0.052	0.017	0.048	0.048	0.049	0.072	0.074	0.068	0.068	0.068	0.068	0.069	0.063	0.054	0.053	0.059	0.052	0.056	0.056	0.056	0.57	0.57	0.549	0.645
Araip.F95JQ.1	0.061	0.052	0.061	0.063	0.05	0.062	0.063	0.061	0.055	0.047	0.056	0.055	0.053	0.053	0.053	0.059	0.052	0.059	0.06	0.028	0.075	0.073	0.053	0.053	0.059	0.059	0.02	0.052	0.052	0.053	0.075	0.076	0.068	0.068	0.066	0.066	0.067	0.057	0.063	0.062	0.065	0.061	0.05	0.05	0.05	0.584	0.584	0.549	0.654
Aradu.K87DL.1	0.061	0.052	0.061	0.063	0.05	0.062	0.063	0.061	0.053	0.045	0.054	0.053	0.053	0.053	0.053	0.054	0.048	0.054	0.056	0.028	0.07	0.068	0.053	0.053	0.059	0.059	0.02	0.052	0.052	0.053	0.075	0.076	0.07	0.07	0.068	0.068	0.069	0.061	0.063	0.062	0.065	0.061	0.05	0.05	0.05	0.584	0.584	0.549	0.657
[truncated: 11 more columns]
